# Supplementary material for: Regulation of lipid metabolism by APOE4 in intrahepatic cholangiocarcinoma via the enhancement of ABCA1 membrane expression
Source: PeerJ. 2024 Jan 22;12:e16740. doi: 10.7717/peerj.16740 (PMC10809977; doi:10.7717/peerj.16740)
Supplement: Supplemental Information 7 [file peerj-12-16740-s007.zip]

Archive with 2 entries (2 files):
- Figure 4C-CCLP1/Figure 4C_APOE4_CCLP1.tif
- Figure 4C-CCLP1/Figure 4C_GAPDH_CCLP1.tif
