# Supplementary material for: Regulation of lipid metabolism by APOE4 in intrahepatic cholangiocarcinoma via the enhancement of ABCA1 membrane expression
Source: PeerJ. 2024 Jan 22;12:e16740. doi: 10.7717/peerj.16740 (PMC10809977; doi:10.7717/peerj.16740)
Supplement: Supplemental Information 8 [file peerj-12-16740-s008.zip]

Archive with 12 entries (12 files):
- WB-Fugure 6/Figure 6B_ABCA1_CCLP1.tif
- WB-Fugure 6/Figure 6B_ABCA1_HuCCT1.pdf
- WB-Fugure 6/Figure 6B_GAPDH_CCLP1.tif
- WB-Fugure 6/Figure 6B_GAPDH_HuCCT1.pdf
- WB-Fugure 6/Figure 6C_ABCA1_cytosolic.tif
- WB-Fugure 6/Figure 6C_ABCA1_MEM.tif
- WB-Fugure 6/Figure 6C_ATPase_MEM.tif
- WB-Fugure 6/Figure 6C_GAPDH_cytosolic.tif
- WB-Fugure 6/Figure 6E_ABCA1_CCLP1.tif
- WB-Fugure 6/Figure 6E_ABCA1_HuCCT1.tif
- WB-Fugure 6/Figure 6E_GAPDH_CCLP1.tif
- WB-Fugure 6/Figure 6E_GAPDH_HuCCT1.tif
