# Supplementary material for: Regulation of lipid metabolism by APOE4 in intrahepatic cholangiocarcinoma via the enhancement of ABCA1 membrane expression
Source: PeerJ. 2024 Jan 22;12:e16740. doi: 10.7717/peerj.16740 (PMC10809977; doi:10.7717/peerj.16740)
Supplement: Supplemental Information 10 [file peerj-12-16740-s010.zip]

Archive with 7 entries (7 files):
- Figure 4C-HuCCT1/Figure 4C_ACC_HuCCT1.tif
- Figure 4C-HuCCT1/Figure 4C_APOE4_HuCCT1.tif
- Figure 4C-HuCCT1/Figure 4C_FAS_HuCCT1.tif
- Figure 4C-HuCCT1/Figure 4C_GAPDH_HuCCT1.tif
- Figure 4C-HuCCT1/Figure 4C_GPT-1_HuCCT1.tif
- Figure 4C-HuCCT1/Figure 4C_SCD1_HuCCT1.tif
- Figure 4C-HuCCT1/Figure 4C_SREBP1_HuCCT1.tif
