# Supplementary material for: Regulation of lipid metabolism by APOE4 in intrahepatic cholangiocarcinoma via the enhancement of ABCA1 membrane expression
Source: PeerJ. 2024 Jan 22;12:e16740. doi: 10.7717/peerj.16740 (PMC10809977; doi:10.7717/peerj.16740)
Supplement: Supplemental Information 11 [file peerj-12-16740-s011.zip]

Archive with 2 entries (2 files):
- WB Figure 5-HuCCT1/Figure 5M_GAPDH_HuCCT1.tif
- WB Figure 5-HuCCT1/Figure 5M_PPARa├_HuCCT1.tif
