# Supplementary material for: Regulation of lipid metabolism by APOE4 in intrahepatic cholangiocarcinoma via the enhancement of ABCA1 membrane expression
Source: PeerJ. 2024 Jan 22;12:e16740. doi: 10.7717/peerj.16740 (PMC10809977; doi:10.7717/peerj.16740)
Supplement: Supplemental Information 13 [file peerj-12-16740-s013.zip]

Archive with 7 entries (7 files):
- WB-Figure 5_CCLP1/Figure 5M_ACC_CCLP1.tif
- WB-Figure 5_CCLP1/Figure 5M_FAS_CCLP1.tif
- WB-Figure 5_CCLP1/Figure 5M_GAPDH_CCLP1.tif
- WB-Figure 5_CCLP1/Figure 5M_GPT-1_CCLP1.tif
- WB-Figure 5_CCLP1/Figure 5M_PPARa├_CCLP1.tif
- WB-Figure 5_CCLP1/Figure 5M_SCD1_CCLP1.tif
- WB-Figure 5_CCLP1/Figure 5M_SREBP1_CCLP1.tif
