# Supplementary material for: Regulation of lipid metabolism by APOE4 in intrahepatic cholangiocarcinoma via the enhancement of ABCA1 membrane expression
Source: PeerJ. 2024 Jan 22;12:e16740. doi: 10.7717/peerj.16740 (PMC10809977; doi:10.7717/peerj.16740)
Supplement: Supplemental Information 14 [file peerj-12-16740-s014.zip]

Archive with 2 entries (2 files):
- transwell-migration-HuCCT1/Figure 4H_over-APOE4_HuCCT1_Migration.tif
- transwell-migration-HuCCT1/Figure 4H_over-NC_HuCCT1_Migration.tif
